# Supplementary material for: Risk Assessment of Workplace Violence Against Nurses: How Data Collection Methods Influence Results—A Swedish and Italian Cross-Sectional Study
Source: Nurs Rep. 2025 Dec 24;16(1):7. doi: 10.3390/nursrep16010007 (PMC12844877; doi:10.3390/nursrep16010007)
Supplement: Supplementary file 1 [file nursrep-16-00007-s001.zip]

Archive with 1 entries (1 files):
- nursrep-3935897-supplementary.pdf
